# Supplementary material for: Dynamic Organizational Strategies of Multidomain Glycosyltransferases Revealed by High-Speed AFM and Solution Biophysics
Source: Int J Mol Sci. 2026 Jul 19;27(14):6423. doi: 10.3390/ijms27146423 (PMC13411425; doi:10.3390/ijms27146423)
Supplement: Supplementary file 1 [file ijms-27-06423-s001.zip]

Archive with 5 entries (5 files):
- Supplementary data.pdf
- Video S1.mp4
- Video S2.mp4
- Video S3.mp4
- Video S4.mp4
